# Supplementary material for: Phytochemical Composition and Bioactivity of Acanthus dioscoridis var. perringii: An Integrated Analysis of Antioxidant Activity, Enzyme Inhibition, and Phenolic–Bioactivity Correlations
Source: Pharmaceuticals (Basel). 2026 Mar 20;19(3):512. doi: 10.3390/ph19030512 (PMC13029246; doi:10.3390/ph19030512)
Supplement: Supplementary file 1 [file pharmaceuticals-19-00512-s001.zip]

Archive with 1 entries (1 files):
- pharmaceuticals-4179544-supplementary.pdf
